# Supplementary material for: The Anopheles leucine-rich repeat protein APL1C is a pathogen binding factor recognizing Plasmodium ookinetes and sporozoites
Source: PLoS Pathog. 2024 Feb 14;20(2):e1012008. doi: 10.1371/journal.ppat.1012008 (PMC10898737; doi:10.1371/journal.ppat.1012008)
Supplement: S1 Table — Summary data for all experimental replicates testing the APL1C protein signal between indicated treatments (Condition). The number of tested midguts in each treatment are indicated in the column titled, Number of midguts. Statistically significant differences are indicated by green shading. Row indicates the treatment for a given replicate, with the corresponding replicates indicated in the following row(s) for the statistical analysis. Individual p-values were calculated per replicate by statistical comparison to the corresponding control experiment shown in column 1 (Experiment #) and indicated in "Tested conditions" column. If the replicates of a tested condition were consistent (in the same phenotypic direction, see Methods), then the individual p-values were combined by Fisher’s method (Fisher combined prob). If the replicate phenotypes were not consistent, the individual p-values are shown but combining of p-values is not justified. (XLSX) [file ppat.1012008.s017.xlsx]

## Sheet: Tab S1
Experiment #	Figure #a	Condition	Number of individuals	Tested conditions	Median values b			individual p-value c	Fisher combined prob.d
1	1B	UF	4	-	-	-	-	-	-
2		UF	5
3		UF	4
4		UF	10
1		NBM	6	NBM vs UF	110500000	vs	16429788	0.0095	< 0.0001
2		NBM	4	NBM vs UF	120449922	vs	327857	0.0159
3		NBM	6	NBM vs UF	348000000	vs	6555000	0.0095
4		NBM	10	NBM vs UF	177500000	vs	3030000	<0,0001
3		IBM	5	IBM vs UF	60600000	vs	6555000	0.0317	< 0.0001
4		IBM	11	IBM vs UF	388000000	vs	3030000	<0,0001
-	-	-	-	NBM vs IBM	348000000	vs	60600000	0.1775	NA
				NBM vs IBM	177500000	vs	388000000	0.5573
5	2B	LP	8	-	-	-	-	-	-
6		LP	8
7		LP	8
5		CLD	6	CLD vs LP	9370000	vs	35179601	0.0813	0.0087
6		CLD	10	CLD vs LP	14220000	vs	119400000	0.0676
7		CLD	10	CLD vs LP	18000000	vs	104250000	0.0343
8	S14A S14C	dsGFP	22	-	-	-	-	-	-
9		dsGFP	12
10		dsGFP	22
8		dsAPL1C	22	dsGFP vs dsAPL1C	3364	vs	2162	0.9537	NA
9		dsAPL1C	26	dsGFP vs dsAPL1C	918	vs	2180	0.0932
10		dsAPL1C	22	dsGFP vs dsAPL1C	1426	vs	2257	0.2678
8		dsLRIM1	16	dsGFP vs dsLRIM1	3364	vs	2401	0.8724	NA
9		dsLRIM1	26	dsGFP vs dsLRIM1	918	vs	2525	0.061
10		dsLRIM1	21	dsGFP vs dsLRIM1	1426	vs	1684	0.4964
a The main-text figure presenting the corresponding data.
b Median values of tested conditions in each replicate.
c Statistical differences for APL1C signal intensity on the midguts were tested in each replicate using the Wilcoxon–Mann–Whitney test..
d This p value was calculated using the method of R.A. Fisher to combine independent tests of significance (Fisher, 1925). Notation NA (Not Applicable) indicates that the direction of phenotypic effect among experimental replicates was not consistent and therefore replicates were not statistically combined.
