# Supplementary material for: The Anopheles leucine-rich repeat protein APL1C is a pathogen binding factor recognizing Plasmodium ookinetes and sporozoites
Source: PLoS Pathog. 2024 Feb 14;20(2):e1012008. doi: 10.1371/journal.ppat.1012008 (PMC10898737; doi:10.1371/journal.ppat.1012008)
Supplement: S2 Table — Summary data for all experimental replicates testing the effect of targeted gene silencing compared to control treatment with dsGFP. Statistically significant differences are indicated by green shading. Row indicates targeted gene tested (injected dsRNA) for a given replicate, with the corresponding replicates indicated in the following row(s) for the tested targeted gene. Individual p-values were calculated per replicate by statistical comparison to the corresponding dsGFP control experiment shown in column 1 (experiment #). If the replicates of a tested gene were consistent (in the same phenotypic direction, see Methods), then the individual p-values were combined by Fisher’s method (Fisher combined prob). If the replicate phenotypes were not consistent, the individual p-values are shown but combining of p-values is not justified. (XLSX) [file ppat.1012008.s018.xlsx]

## Sheet: Tab S2
Experiment #	Figure # a	Injected dsRNA	Number of mosquitoes	Salivary glands infection prevalence (%)	Infection prevalence - individual p-value b	Infection prevalence - Fisher combined prob. c	Salivary glands infection intensity (median)	Infection intensity - individual p-value d	Infection intensity - Fisher combined prob. c
1	6B	dsGFP	30	70	-	-	-	-	-
2		dsGFP	20	25			6400
3		dsGFP	20	65			2400
4		dsGFP	36	47.22			2900
1		dsAPL1C	30	96.67	0.0056	< 0.0001	-	-	-
2		dsAPL1C	9	100	0.0002		444	0.1898	NA
3		dsAPL1C	34	84.85	0.0942		4250	0.5657
4		dsAPL1C	32	75	0.0195		1900	0.642
5	S15B	dsGFP	18	61.11	-	-	6000	-	-
6		dsGFP	36	50			639
7		dsGFP	27	48.15			4200
8		dsGFP	40	72.5			5100
5		dsTEP1	23	73.91	0.382	0.21	2900	0.4233	0.351748
6		dsTEP1	43	67.44	0.1158		600	0.598
7		dsTEP1	26	61.54	0.3276		650	0.1402
5		dsTEP3	21	76.19	0.3091	0.26	2550	0.1303	NA
6		dsTEP3	36	63.89	0.234		5800	0.0035
7		dsTEP1/TEP3	20	60	0.4208	0.57	1900	0.6591	NA
8		dsTEP1/TEP3	24	79.17	0.551		8400	0.4738
a The main-text figure presenting the corresponding data.
bStatistical differences for salivary glands infection prevalence were tested for each replicate (target gene vs dsGFP control) using the χ2 test.
c This p value was calculated using the method of R.A. Fisher to combine independent tests of significance (Fisher, 1925). Notation NA (Not Applicable) indicates that the direction of phenotypic effect among experimental replicates was not consistent and therefore replicates were not statistically combined.
d Statistical differences for salivary glands infection intensity were tested for each replicate (target gene vs dsGFP control) using the Wilcoxon–Mann–Whitney test.
