# Supplementary material for: The Anopheles leucine-rich repeat protein APL1C is a pathogen binding factor recognizing Plasmodium ookinetes and sporozoites
Source: PLoS Pathog. 2024 Feb 14;20(2):e1012008. doi: 10.1371/journal.ppat.1012008 (PMC10898737; doi:10.1371/journal.ppat.1012008)
Supplement: S3 Table — (XLSX) [file ppat.1012008.s019.xlsx]

## Sheet: Tab S3
Gene_orientation_restriction	Primer sequence
APL1C_5'_EcoRI	TTGAATTCGAGCATTGAGTACCACAATGTGCTGGTTACACGCCG
APL1C_3'_V5Xba	CCTCTAGACTTTGTAACGCGACGCGTATC
LRIM1_5'_EcoRI	TTGAATTCAACGCGAAACGAAAGATGATGTCG
LRIM1_3'_V5Xba	CCTCTAGATCCCAGCTGGCTCGCTAAATTCTGC
RFPAPL1C_5’_EcoRI	TTGAATTCGAGCATTGAGTACCACAATGTGCTGGTTACACGCCG
RFPAPL1C_3’_SacII	AACCGCGGTGCAACACTACCACATGTG
