# Supplementary material for: The Anopheles leucine-rich repeat protein APL1C is a pathogen binding factor recognizing Plasmodium ookinetes and sporozoites
Source: PLoS Pathog. 2024 Feb 14;20(2):e1012008. doi: 10.1371/journal.ppat.1012008 (PMC10898737; doi:10.1371/journal.ppat.1012008)
Supplement: S4 Table — (XLSX) [file ppat.1012008.s020.xlsx]

## Sheet: Tab S4
Annotation_ID a	Gene_name	Primer_f 5'-3'	Primer_r 5'-3'	Source	Application
NA	GFP	GAATTGTAATACGACTCACTATAGGGCATGGTGAGCAAGGGCGAG	GAATTGTAATACGACTCACTATAGGGCTTACTTGTACAGCTCGTC	1	ds
AGAP007033	APL1C	TAATACGACTCACTATAGGAGGCCAAGAAGAACCGCAATCC	TAATACGACTCACTATAGGATCACAGTGATTTCAGGGTGTGC	2	ds
AGAP008072	NOX5	TAATACGACTCACTATAGGGTCGTACGAATGGTCGAGTGA	TAATACGACTCACTATAGGGCCAAACTGGTCGCACTTGTA	3	ds
AGAP009033	HPX2	TAATACGACTCACTATAGGGACGACGACGGTGTGTACAAG	TAATACGACTCACTATAGGGATACTCGGCCGAATCGAAC	3	ds
AGAP010815	TEP1	TAATACGACTCACTATAGGTTTGTGGGCCTTAAAGCGCTG	TAATACGACTCACTATAGGACCACGTAACCGCTCGGTAAG	4	ds
AGAP010816	TEP3	TAATACGACTCACTATAGGGCACCTCGACTGAGAAAGGTTTG	TAATACGACTCACTATAGGGCTGATTATTTATATAGTTTTAC	2	ds
AGAP010592	S7	CACCGCCGTGTACGATGCCA	ATGGTGGTCTGCTGGTTCTT	2	qPCR
NA	16S_V4q	GTGCCAGCMGCCGCGGTAA	GGACTACHVGGGTWTCTAAT	5	qPCR
AGAP007033	APL1C	AAGCAGGCTGAGTTGAGACAGG	GCCCAAGTAACATCATACACAC	2	qPCR
AGAP012386	eater	TTCACCCGTCTGCGAGGGATGCAAGC	GTCAACGTGCATAGTAGCGTCTCCGTAGC	6	qPCR
AGAP009762	nimrodB2	CAATCTGCTCAAATGGCTGCTTCCACG	GCTGCAAACATTCGGTCCAGTGCATTC	6	qPCR
AGAP009033	HPX2	CCGCTTCTACAACACGATGA	CGACCAGATGGGCAAGTAT	3	qPCR
AGAP008072	NOX5	TCATGCATCGCTACTGGAAG	CCAGAAAAGTCCACCTTGG	3	qPCR
AGAP010815	TEP1	AAAGCTGTTGCGTCAGGG	TTCTCCCACACACCAAACGAA	7	qPCR
AGAP010816	TEP3	ACCGCCAGGCGTACGTGATGG	CAAACCTTTCTCAGTCGAGGT	2	qPCR
a Applicable to mosquito genes; ID based on the Reference Strain Anopheles gambiae PEST. Notation NA (Not Applicable) indicates that the gene was not mosquito origin.
T7 sequence is underlined
References
1. Mitri C, Jacques JC, Thiery I, Riehle MM, Xu J, Bischoff E, et al. Fine pathogen discrimination within the APL1 gene family protects Anopheles gambiae against human and rodent malaria species. PLoS pathogens. 2009;5(9):e1000576. Epub 20090911. doi: 10.1371/journal.ppat.1000576. PubMed PMID: 19750215; PubMed Central PMCID: PMCPMC2734057.
2. Mitri C, Bischoff E, Takashima E, Williams M, Eiglmeier K, Pain A, et al. (2015) An Evolution-Based Screen for Genetic Differentiation between Anopheles Sister Taxa Enriches for Detection of Functional Immune Factors. PLoS Pathog 11(12): e1005306. pmid:26633695
3. Castillo JC, Ferreira ABB, Trisnadi N, Barillas-Mury C. Activation of mosquito complement antiplasmodial response requires cellular immunity. Science immunology. 2017;2(7). Epub 20170120. doi: 10.1126/sciimmunol.aal1505. PubMed PMID: 28736767; PubMed Central PMCID: PMCPMC5520810.
4. Dong Y, Aguilar R, Xi Z, Warr E, Mongin E, Dimopoulos G. Anopheles gambiae immune responses to human and rodent Plasmodium parasite species. PLoS pathogens. 2006;2(6):e52. Epub 20060609. doi: 10.1371/journal.ppat.0020052. PubMed PMID: 16789837; PubMed Central PMCID: PMCPMC1475661.
5. Dieme C, Zmarlak NM, Brito-Fravallo E, Travaille C, Pain A, Cherrier F, et al. Exposure of Anopheles mosquitoes to trypanosomes reduces reproductive fitness and enhances susceptibility to Plasmodium. PLoS Negl Trop Dis. 2020;14(2):e0008059. Epub 20200207. doi: 10.1371/journal.pntd.0008059. PubMed PMID: 32032359; PubMed Central PMCID: PMCPMC7032731.
6. Kwon H, Smith RC. Chemical depletion of phagocytic immune cells in Anopheles gambiae reveals dual roles of mosquito hemocytes in anti-Plasmodium immunity. Proc Natl Acad Sci U S A. 2019;116(28):14119-28. Epub 20190624. doi: 10.1073/pnas.1900147116. PubMed PMID: 31235594; PubMed Central PMCID: PMCPMC6628807.
7. Povelones M, Upton LM, Sala KA, Christophides GK. Structure-function analysis of the Anopheles gambiae LRIM1/APL1C complex and its interaction with complement C3-like protein TEP1. PLoS pathogens. 2011;7(4):e1002023. Epub 20110414. doi: 10.1371/journal.ppat.1002023. PubMed PMID: 21533217; PubMed Central PMCID: PMCPMC3077365.
